# Supplementary material for: Cinnamon Leaf and Clove Essential Oils Are Potent Inhibitors of Candida albicans Virulence Traits
Source: Microorganisms. 2022 Oct 8;10(10):1989. doi: 10.3390/microorganisms10101989 (PMC9607542; doi:10.3390/microorganisms10101989)
Supplement: Supplementary file 1 [file microorganisms-10-01989-s001.zip]

Archive with 1 entries (1 files):
- microorganisms-1772725-supplementary.pdf
